# Supplementary material for: The Image Identification Application with HfO2-Based Replaceable 1T1R Neural Networks
Source: Nanomaterials (Basel). 2022 Mar 25;12(7):1075. doi: 10.3390/nano12071075 (PMC9000711; doi:10.3390/nano12071075)
Supplement: Supplementary file 1 [file nanomaterials-12-01075-s001.zip]

Archive with 1 entries (1 files):
- nanomaterials-1627600-supplementary.pdf
